# Supplementary material for: High-Density Lipoprotein Biomimetic Inorganic–Organic Composite Nanosystem for Atherosclerosis Therapy
Source: Polymers (Basel). 2025 Feb 26;17(5):625. doi: 10.3390/polym17050625 (PMC11902788; doi:10.3390/polym17050625)
Supplement: Supplementary file 1 [file polymers-17-00625-s001.zip]

Archive with 1 entries (1 files):
- polymers-3469677-supplementary.pdf
